# Supplementary material for: Variation and Evolution in the Glutamine-Rich Repeat Region of Drosophila Argonaute-2
Source: G3 (Bethesda). 2016 Jun 16;6(8):2563–72. doi: 10.1534/g3.116.031880 (PMC4978909; doi:10.1534/g3.116.031880)
Supplement: Supplemental Material [file supp_g3.116.031880_FileS1.fasta]

>2A
CAAGGTCAACAAGGTGGCCATCAGCAAGGACGACAAGGGCAAGACGGTGGCTACCAACAGCGTCCGCCT
>2B
GGACAACAACAAGGTGGCCATCAGCAAGGACGACAAGGGCAAGAAAGTGGCTACCAACAGCGTCCGCCT
>2C
GGACAACAACAAGGTGGCCATCAGCAAGGACGACAAGGGCAAGAAGGTGGCTACCAACAGCGTCCGCAT
>2D
GGACAACAACAAGGTGGCCATCAGCAAGGACGACAAGGGCAAGAAGGTGGCTACCAACAGCGTCCGCCA
>2E
GGACAACAACAAGGTGGCCATCAGCAAGGACGACAAGGGCAAGAAGGTGGCTACCAACAGCGTCCGCCT
>2F
GGACAACAACAAGGTGGCCATCAGCAAGGACGACAAGGGCAAGAAGGTGGCTACCAACAGCGTCCGGCT
>2G
GGACAACAACAAGGTGGCCATCAGCAAGGACGACAAGGGCAAGAAGGTGGCTACCAACAGCGTCCGTCT
>2H
GGACAACAACAAGGTGGCCATCAGCAAGGACGACAAGGGCAAGAAGGTGGCTACCAACAGCGTCCGTGT
>2I
GGACAACAACAAGGTGGCCATCAGCAAGGACGACAAGGGCAAGACGGTGGCTACCAACAGCGTCCGCCT
>2J
GGACAACAACAAGGTGGCCATCAGCAAGGACGACAAGGTCAAGAAGGTGGCTACCAACAGCGTCCGCCT
>2K
GGACAACAACAAGGTGGCCATGAGCAAGGACGACAAGGGCAAGAAGGTGGCTACCAACAGCGTCCGCCT
>2L
GGACAACAACAAGGTGGCCATGAGCAAGGACGACAAGGGCAAGAAGGTGGCTACCAACAGCGTCCGTCT
>2M
GGACAACAACAAGGTGGCCATCAGCAAGGACGACAAGGGCATGAAGGTGGCTACCAACAGCGTCCGCCT
>2N
GGACAACAACAAGGTGGCCATCAGCAAGGACGACAAGGGCAAGATGGTGGCTACCAACAGCGTCCGCCT
>2O
GGACAACAACAAGGTGGCCATGAGCAAGGACGACAAGGGCAAGAAGGTGGATACCAACAGCGTCCGCCT
>2P
GGACAACAACAAGGTGGCCATCAGCAAGGACGACAAGGGCAAGAAGATGGCTACCAACAGCGTCCGCCA
